# Supplementary material for: Cabozantinib inhibits AXL- and MET-dependent cancer cell migration induced by growth-arrest-specific 6 and hepatocyte growth factor
Source: Biochem Biophys Rep. 2020 Jan 17;21:100726. doi: 10.1016/j.bbrep.2020.100726 (PMC7005370; doi:10.1016/j.bbrep.2020.100726)
Supplement: Multimedia component 1 [file mmc1.zip]

Archive with 7 entries (7 files):
- ICMJE form_title_co-author Tanaka.pdf
- ICMJE form_title_lead_Hara.pdf
- ICMJE form_title_co-author_miyazaki.pdf
- ICMJE form_title_co-author soeda.pdf
- ICMJE form_title_co-author MM.pdf
- ICMJE form_title_co-author_KatsuN.pdf
- ICMJE form_title_co-author_Kimura.pdf
